# Supplementary material for: Association between Arachidonic Acid and the Risk of Schizophrenia: A Cross-National Study and Mendelian Randomization Analysis
Source: Nutrients. 2023 Feb 27;15(5):1195. doi: 10.3390/nu15051195 (PMC10005211; doi:10.3390/nu15051195)
Supplement: Supplementary file 1 [file nutrients-15-01195-s001.zip]

Archive with 3 entries (2 files):
- nutrients-2183769-Supplementary_materials/
- nutrients-2183769-Supplementary_materials/nutrients-2183769-Supplementary_Tables S1.xlsx
- nutrients-2183769-Supplementary_materials/nutrients-2183769-Supplementary_TablesS2-6&FigureS1.docx
