# Supplementary material for: Association between Arachidonic Acid and the Risk of Schizophrenia: A Cross-National Study and Mendelian Randomization Analysis
Source: Nutrients. 2023 Feb 27;15(5):1195. doi: 10.3390/nu15051195 (PMC10005211; doi:10.3390/nu15051195)
Supplement: Supplementary file 1 [file nutrients-15-01195-s001.zip › nutrients-2183769-Supplementary_materials/nutrients-2183769-Supplementary_Tables S1.xlsx]

## Sheet: Table S1
Table S1. Food supply quantity (g per capita per day) in different country
Code	Country Food Item	Brazil	Canada	Chile	Costa Rica	Croatia	Denmark	Finland	Germany	Iceland	India	Ireland	Italy	Japan	Netherlands	New Zealand	Norway	Republic of Korea	Russian Federation	Spain	Sweden	Switzerland	Ukraine	United Kingdom	United States of America
2511	Wheat and products	92.3151	213.589	338.896	94.9041	252.11	152.337	159.096	171.854	185.781	90.7397	376.767	413.336	91.589	205.95	222.74	218.699	132.532	365.973	276.808	163.047	249.3	410.384	224.675	221.757
2513	Barley and products	0	0.910959	3.22114	0.30137	0.0547945	0.409002	9.0411	1.05936	0.0273973	12.137	6.54795	0.910959	27.2055	1.42143	10.4932	20.1644	20.663	2.19178	0	2.51507	9.96603	3.91781	1.00685	1.63209
2514	Maize and products	64.045	9.56164	17.09	77.863	14.4384	19.0626	NA	6.88584	NA	26.0137	5.80822	8.45205	1.89041	7.74214	7.0137	0.739726	40.8027	0.493151	3.56164	3.95068	4.69479	22.6575	8.75685	36.3483
2515	Rye and products	0.37182	1.49315	1.03131	0	0.849315	50.9687	56.4658	68.9132	31.2329	NA	1.06849	0.123288	1.17808	6.02901	0	26.9863	0.00273973	32.6849	5.94521	40.9534	15.0082	35.0137	0.938356	0.790607
2516	Oats	1.15068	8.62329	1.70646	0	0.0821918	10.4814	14.1096	8.48402	25.1233	0	19.3699	0.0410959	0	1.41338	8.57534	6	0	3.89041	0.287671	9.14247	4.85918	8.49315	7.10616	14.2387
2517	Millet and products	NA	NA	NA	NA	NA	NA	NA	0	NA	38.1918	NA	NA	0.90411	NA	NA	NA	0.290411	7.86301	NA	NA	0.100822	5.31507	NA	NA
2518	Sorghum and products	NA	NA	NA	NA	NA	NA	NA	NA	NA	52.411	NA	NA	0.0547945	NA	NA	NA	NA	0	0	NA	NA	NA	NA	2.15264
2520	Cereals, Other	0.166341	0.164384	0.150685	3.47945	0.657534	0	2.38356	4.79452	NA	0	0	0.0616438	0.383562	0.00322321	3.9726	0	0.69589	0	0	1.73425	3.36329	0.931507	1.68493	0.0273973
2531	Potatoes and products	27.6399	223.301	152.446	23.5342	192.274	210.378	196.301	323.37	214.274	13.4384	381.699	114.815	77.5342	246.044	220.438	272.616	28.3589	339.918	299.301	204.6	147.613	364.384	287.168	154.317
2532	Cassava and products	251.378	0	0	11.8904	NA	NA	NA	NA	NA	20.9452	NA	NA	0	NA	0.958904	NA	0.0410959	NA	NA	NA	NA	NA	NA	0.864971
2533	Sweet potatoes	23.1115	0.945205	1.39726	0	0	0.0430528	0	NA	0	7.32877	NA	0.513699	110.164	0.976632	17.6438	0	12.5479	0	2.58904	0	0	0	NA	4.96673
2534	Roots, Other	0	0	0	0.136986	0	0	0	0	NA	NA	NA	0	13.2603	0	0.0547945	NA	0.10411	0	0	0	1.67233	0	0	0.223092
2535	Yams	1.60861	0	NA	0	NA	NA	0	NA	NA	NA	0	0	1.34247	0	0	0	NA	0	0	NA	0	NA	0	0.191781
2536	Sugar cane	7.58121	NA	NA	NA	NA	0	NA	NA	NA	18.9452	NA	NA	NA	NA	NA	NA	0.00273973	0	NA	0	NA	NA	NA	NA
2537	Sugar beet	NA	NA	NA	NA	NA	NA	NA	1.58904	NA	NA	NA	NA	NA	NA	0	0.0273973	NA	NA	NA	NA	NA	NA	NA	NA
2541	Sugar non-centrifugal	7.72211	NA	NA	41.0411	NA	NA	NA	NA	NA	30.8767	NA	NA	1.53425	NA	NA	NA	NA	NA	NA	NA	NA	NA	NA	NA
2542	Sugar (Raw Equivalent)	104.577	120.548	109.025	80.9315	106.986	124.47	100.356	92.6119	149.945	13.6986	145.37	78.089	44.2466	132.904	133.233	121.726	49.5205	97.2877	76.6575	119.69	127.009	135.836	115.942	83.2916
2543	Sweeteners, Other	0.123288	4.53425	0.520548	0.60274	15.4247	4.64188	0.60274	5.03196	13.2055	0.643836	0.356164	2.56849	3.47945	0.605963	2.84932	4.05479	37.5534	0.986301	0.383562	1.31781	5.28	4.9589	0.277397	88.137
2546	Beans	60.9315	2.43151	5.04305	27.726	6.73973	0.180039	0.0547945	1.34247	3.83562	8.0274	1.06849	4.03425	9.23288	2.18695	1.69863	0.30137	3.53973	NA	8.86301	1	0.874521	NA	2.88699	8.27006
2547	Peas	0.183953	2.10274	1.22701	0	0.356164	1.52642	2.82192	1.74429	0	3.54795	3.26027	2.91781	0.684932	3.61322	5.67123	5.13699	0.134247	4.05479	1.67123	1.54247	0.805479	11.6712	5.55822	0.864971
2549	Pulses, Other and products	1.93151	0.308219	3.74168	0.136986	0.109589	0.0645793	0	0.237443	0	31.6301	0.0273973	6.47945	0.90411	0.174053	0.630137	0.0547945	2.86027	0	11.1233	0	1.25918	0	0.517123	0.266145
2551	Nuts and products	1.22896	5.79452	0.598826	0.0547945	4	5.69276	1.58904	5.61644	0.60274	1.26027	1.89041	14.3562	0.876712	3.78243	2.79452	4.38356	5.94521	0.684932	13.8082	7.81644	18.091	3.0411	2.47603	6.55186
2555	Soyabeans	0.585127	0.561644	0.00195695	0	0	0	0	0	0	0.0273973	0	0	21.5616	0	0.657534	0	21.8192	0	0	0	0	0	0	0.0821918
2556	Groundnuts (Shelled Eq)	6.45205	7.06164	0.665362	0	0.328767	0.0176125	0.767123	3.61644	0.0273973	1.20548	0.191781	0.835616	2.32877	0.50282	6.16438	0.0410959	1.07397	0.520548	3.06849	0.619178	1.15068	0	3.79795	7.45597
2557	Sunflower seed	0.146771	NA	NA	0	NA	NA	NA	NA	0	NA	0	NA	0.520548	NA	0.739726	NA	0.0493151	NA	0	NA	NA	NA	NA	1.58121
2558	Rape and Mustardseed	0	2.73973	0	0	0	0	0	0	0	0	0	0	0	0	0	0	0	0	0	0	0	NA	0	0
2560	Coconuts - Incl Copra	10.1566	3.05479	0.729941	3.75342	0	4.76712	0.493151	1.67123	2.38356	11.9315	2.05479	0.534247	0.0273973	4.75584	6	2.27397	0.0109589	0.0273973	1.24658	2.93151	0	0	4.18493	2.14873
2561	Sesame seed	0.0450098	0	0.00195695	NA	0	NA	0.0547945	NA	NA	0.424658	0	NA	0.356164	0.0128928	0.657534	0	1.92603	0.0273973	0	0.090411	0.0843836	NA	0.0753425	0.356164
2562	Palm kernels	NA	NA	NA	NA	NA	NA	NA	NA	NA	0	NA	NA	NA	NA	NA	NA	NA	NA	NA	NA	NA	NA	NA	NA
2563	Olives (including preserved)	0.289628	1.19178	0.113503	0.0547945	3.12329	0.174168	0.0547945	0.0821918	0	0	0	6.72603	0	0.0435133	0.219178	0	0.0136986	0.0821918	1.35616	0.386301	0.0142466	0	0.10274	1.70254
2570	Oilcrops, Other	0	0.650685	0	0	0.0547945	NA	NA	0.182648	NA	0.123288	0	0	0	0	0.0547945	NA	0.413699	NA	0	0	0	NA	0.0136986	0.0978474
2571	Soyabean Oil	4.5225	11.8767	12.5225	0.164384	10.4932	20.6047	1.0411	11.4155	12.5753	0.232877	0.60274	11.863	3.72603	17.1313	12.6027	11.4658	12.5534	0.931507	11.0411	17.8	3.42795	0.356164	10.1781	51.1076
2572	Groundnut Oil	2.29354	0.746575	0	0	0	0.438356	0.109589	1.58904	0.0273973	6.0137	0.438356	2.59589	0.0821918	3.06527	0.164384	2.05479	0.224658	0	0.369863	0.060274	12.2367	0	0.667808	0.786693
2573	Sunflowerseed Oil	0.0939335	1.09589	6.44814	0	10.3288	0.792564	2.73973	5.74429	0	0	0.109589	7.30137	0	1.57131	3.23288	0	0.0191781	17.6438	3.91781	1.33973	8.91616	25.5616	1.51027	0.410959
2574	Rape and Mustard Oil	NA	12.0205	4.72407	NA	0	2.53229	10.4658	4.20091	NA	2.10959	0	4.02055	3.45205	0.747784	2.54795	1.13699	0.676712	0.109589	0	10.5425	3.92986	0.410959	9.25342	1.14677
2575	Cottonseed Oil	4.09002	0.390411	NA	4.68493	NA	NA	NA	NA	NA	0.342466	NA	0.472603	0.547945	NA	0	NA	1.54795	NA	1.32877	2.43014	0.0613699	NA	0.208904	3.5773
2576	Palmkernel Oil	1.28376	0.438356	NA	0	NA	4.96086	NA	0.648402	NA	NA	0.0821918	0.705479	0.136986	7.86785	0.0273973	NA	0.246575	NA	0.123288	0.309589	1.30959	NA	1.15411	0.504892
2577	Palm Oil	0.228963	2.9726	NA	9.15068	0	2.48728	0	0.83105	NA	0	3.67123	3.99315	0	10.3529	0.164384	0	3.93973	NA	0	4.44658	1.62301	NA	5.60274	0.669276
2578	Coconut Oil	0.0430528	1.75342	NA	1.17808	NA	1.09002	1.94521	3.82648	12.6575	0.958904	3.28767	1.69178	0.575342	7.83562	0.219178	11	2.62466	NA	0	2.06849	3.44767	NA	2.04452	1.0137
2579	Sesameseed Oil	0	0	0	0.0821918	0	0.221135	0	0	0	0.712329	0	0.150685	NA	NA	0.0547945	0	1.04658	0	0	0	0	0	0	NA
2580	Olive Oil	0.324853	0.369863	0.250489	0.0821918	1.67123	0.123288	0.0273973	0.0821918	0.0273973	0	0.0547945	33.1781	0	0.077357	0.630137	0.643836	0.0164384	0.136986	26.0411	0.0794521	1.06959	0	0.116438	0.958904
2581	Ricebran Oil	0.0430528	NA	NA	NA	NA	NA	NA	NA	NA	0.123288	NA	0	1.0411	NA	NA	NA	0.953425	NA	NA	NA	NA	NA	NA	NA
2582	Maize Germ Oil	1	2.02055	0.0136986	0	0	0.555773	0	0.438356	0	0	0	4.13699	0	0.446414	1.31507	0	1.25205	0.849315	0.438356	0.361644	0.368219	0	0.732877	5.00978
2586	Oilcrops Oil, Other	NA	NA	0.0489237	0	0.520548	1.07632	3.64384	1.78995	0.109589	0.410959	0.0273973	0.465753	0.684932	NA	0	1.31507	0.665753	0.0821918	0.424658	2.53973	5.74137	0	1.7774	0.125245
2601	Tomatoes and products	18.7867	76.1164	57.454	15.2055	27.1781	26.5382	26.9863	15.9087	3.83562	2.67123	13.8082	170.103	7.58904	18.9541	96.7671	12.9452	10.6466	41.5068	88	26.9644	48.5896	63.9726	36.4452	104.732
2602	Onions	7.32094	17.5959	42.2642	3.12329	19.8904	19.1663	5.67123	9.28767	5.36986	7.71233	7.75342	18.5822	17.6986	14.6076	NA	2.26027	35.4027	20.274	57	8.76164	3.0389	31.6986	19.2363	24.047
2605	Vegetables, Other	42.6517	171.24	177.337	30	99.7808	132.139	77.726	122.694	16.7671	102.479	87.5616	294.753	239.89	184.411	448.712	110.329	513.142	148.959	257.945	100.142	177.642	148.438	165	182.845
2611	Oranges, Mandarines	71.319	113.123	18.1174	66.0548	17.2055	34.9276	57.1781	32.9772	28.0548	5.19178	14.411	78.2397	22.137	55.7454	56.6301	41.4932	58.0986	11.589	62.2603	62.9699	40.2641	1.89041	36.9966	110.763
2612	Lemons, Limes and products	2.22701	3.37671	14.7358	0	3.67123	4.22896	2.24658	5.73516	2.0274	1.86301	0.931507	25.4452	0.0821918	2.14182	1.78082	1.68493	0.216438	1.20548	3.20548	2.39178	7.60658	0.438356	2.92808	10.8845
2613	Grapefruit and products	0.612524	16.9247	0.00782779	0	0.575342	3.43053	4.41096	3.31507	0.356164	0.109589	0.90411	4.61644	0.0273973	3.90008	3.67123	0.753425	0.460274	0.712329	0.383562	2.78082	4.97644	0	7.63699	15.1859
2614	Citrus, Other	0	0	0.0136986	0	0.164384	0.00782779	0.0273973	0.547945	0	0.191781	0	0.410959	1.26027	0	5.39726	0.0684932	0.0630137	1.83562	0	0.975342	0	0	0.212329	0.469667
2615	Bananas	98.8434	26.1438	15.8297	81.6712	13.3151	16.2231	19.5616	19.4703	7.94521	13.1644	10.3014	20.8219	1.83562	19.9162	49.3151	18.8219	7.55342	9.28767	27.2603	24.0603	21.2745	0.0273973	14.6027	29.2603
2616	Plantains	NA	0	0	46.1644	0	0	0	0	0	NA	0	0	0	0	0	0	NA	NA	0	0	0	NA	0	1.47945
2617	Apples and products	3.06849	50.274	26.4755	0	35.3425	56.5812	47.7808	129.918	19.5068	0.671233	35.0411	59.5411	24.7945	79.1378	81.589	54.7534	35.9123	33.0959	20.9315	57.6822	160.068	44.3562	38.4863	61.726
2618	Pineapples and products	7.79452	4.83562	1.10568	5.53425	0.191781	2.54012	3.47945	2.10046	0.0821918	1.87671	0	3.41096	0.986301	2.07897	7.12329	0	1.83562	1.39726	0	3.06027	4.20822	0	2.83219	21.7339
2619	Dates	0	0.835616	0	0	0	0.483366	0.191781	0.365297	1.72603	0.287671	0.164384	0.212329	0.0547945	0.085415	0.794521	0.232877	0	0.109589	1.26027	0.109589	0.44274	0	0.424658	0.215264
2620	Grapes and products (excl wine)	6.71233	25.2192	13.7593	0	45.2329	12.6654	13.2055	15.8082	19.5068	0.794521	29.7808	32.4863	5.17808	21.4907	30.9315	18.137	13.6767	3.42466	18.6301	12.1644	24.8	14.9041	22.9384	23.1977
2625	Fruits, Other	38.6771	50.2123	43.9256	32.9863	45.3151	40.3953	76.5205	84.6575	34.3014	47.7123	17.4521	120.438	25.1507	39.3666	80.7123	63.8356	42.2877	28.7945	51.2466	55.0301	136.736	42.9863	39.363	44.4227
2630	Coffee and products	14.1057	11.3082	1.57339	4.19178	4.16438	30.818	35.0137	11.4338	26.411	0.178082	0.931507	12.5479	0.547945	19.0314	6.90411	24.5479	3.5863	1.72603	5.46575	31.2712	15.1507	0.0821918	6.65753	12.2309
2633	Cocoa Beans and products	0.88454	4.41096	1.48532	0.246575	0.986301	5.74951	1.36986	5.6347	4.73973	0.0136986	1.94521	3.20548	0.520548	0.0257857	0.30137	3.72603	0.668493	3.34247	3.0137	3.92603	5.38849	0.164384	3.80479	6.48532
2635	Tea (including mate)	2.34051	2.44521	3.69276	0.0547945	0.0547945	1.21526	0.520548	0.347032	0.328767	0.931507	11.0411	0.205479	2.21918	1.99678	3.34247	0.30137	0.0465753	2.73973	0.0547945	0.978082	0.694795	0.520548	8.00685	1.06849
2640	Pepper	0.074364	0.280822	0.0313112	0.0273973	0.383562	0.363992	0.109589	0.228311	0.0821918	0	0.164384	0.157534	0.0273973	0.203062	0.219178	0.164384	0.172603	0.0821918	0.0684932	0.249315	0.417534	0	0.246575	0.410959
2641	Pimento	0	0.191781	0	NA	0.136986	0.131115	0.191781	0.237443	0	2.19178	0	0.0342466	0.0273973	0.193392	0.136986	0.0273973	0.117808	0	0.821918	0.221918	0	0	0.0958904	0.821918
2642	Cloves	0	0	0	0	0	0.0215264	0.0273973	0.0182648	0.0273973	0	0	0	0	0.0257857	0	0.0273973	0	0	0	0.0273973	0.0241096	0	0	0.00782779
2645	Spices, Other	0.0508806	0.178082	0.107632	0.0821918	0.273973	0.463796	0.356164	0.30137	1.26027	1.13699	0.136986	0.109589	0.109589	0.496374	0.493151	0.260274	0.769863	0.0273973	0.0821918	0.391781	0.642192	0.0547945	0.414384	0.524462
2655	Wine	5.18004	15.7123	64.4031	0.520548	110.712	43.544	7.36986	36.5114	5.0137	0	3.06849	170.788	0.328767	15.7502	21.6712	3.65753	0.221918	13.2329	145.781	28.0877	121.99	10.1918	22.7192	20.8141
2656	Beer	26.0274	233.767	54.3659	19.0137	146.795	354.008	162.301	326.822	30.6027	0.0958904	159.041	65.363	43.4247	151.098	270.192	70.4658	92.137	42.9589	93.5205	134.151	201.904	58.5753	314.01	262.888
2657	Beverages, Fermented	0	34.6027	0.00391389	0.0821918	0.0273973	1.04697	0.328767	0.00913242	0	0	0.0273973	0.00684932	24.5753	0.526994	1.12329	0	75.5342	0.246575	2.53425	0.709589	19.7293	0	0.0856164	0.101761
2658	Beverages, Alcoholic	6.06654	5.81507	3.91389	9.28767	2.76712	10.5421	23.0959	12.7397	6.52055	1.06849	9.28767	2.94521	12.8219	6.09347	6.57534	5.78082	13.6384	26.7671	7.31507	17.263	7.32822	19.4795	8.78425	12.9276
2680	Infant food	0.203523	1.08219	0.00391389	0.493151	NA	1.89041	0	0.0456621	1.31507	0.0273973	NA	0.219178	NA	NA	NA	0.0273973	NA	0.410959	NA	0	0.0383562	0	0	NA
2731	Bovine Meat	47.8708	136.288	50.272	50.5479	22.4384	40.7476	54.7123	59.0776	29.8356	6.34247	43.9178	74.4589	4.30137	57.9726	55.9726	37.6164	21.6849	61.7534	31.726	47.8164	72.2784	71.3151	61.6267	121.311
2732	Mutton & Goat Meat	1.62231	2.43836	2.85714	0.0273973	2.0274	1.46967	0.712329	1.10502	166.11	2.0274	28.8767	4.66438	0.767123	0.668815	88.5205	11.9863	0.712329	5.12329	10.9589	1.90411	3.10795	1.86301	19.6473	1.86301
2733	Pigmeat	20.1155	74.6096	24.8415	10.3014	48.7671	142.507	90.3836	117.023	3.83562	0.835616	65.3973	85.6712	5.94521	78.9331	39.6438	41.1781	43.4027	45.3151	36.7945	94.3808	101.512	61.9726	71.0068	80.18
2734	Poultry Meat	8.87867	53.6781	35.002	3.09589	22.7945	26.5753	10.3562	17.8995	3.83562	0.465753	14.274	53.2123	3.80822	15.971	55.4795	1.9589	22.5534	31.6712	36.0959	14.0822	18.8395	26.4932	38.7808	107.202
2735	Meat, Other	1.06654	0.589041	1.07241	0	2.21918	1.55577	1.26027	2.99543	26.7945	0.328767	3.94521	14.589	6.10959	4.93473	6	8.57534	0.4	1.67123	3.84932	8.11507	5.21425	1.58904	0.739726	2.09002
2736	Offals, Edible	3.89237	4.36986	8.50685	5.9726	4.30137	7.17221	12.7397	11.4338	30.3288	1.42466	31.0685	10.2534	1.53425	12.0242	17.3151	7.79452	6.1863	14.3288	8.65753	7.00822	14.4986	3.75342	12.9521	3.60078
2737	Fats, Animals, Raw	5.96673	23.4041	2.93346	7.83562	10.0548	19.7828	2.08219	21.4977	0.273973	0.136986	5.23288	14.3425	1.86301	20.6688	14.1918	9.76712	3.7589	6.19178	4.63014	6.90411	8.71452	6.65753	19.1336	9.74951
2740	Butter, Ghee	1.17025	13.726	1.65166	2.57534	1.42466	21.2544	33.2877	25.8356	22.411	2.35616	44.5205	5.86986	0.410959	9.19259	27.0137	12.2877	2.97534	12.137	0.684932	18.4411	19.7151	15.1781	16.1473	5.46771
2743	Cream	0	9.63699	0	NA	0.684932	22.1135	16.3836	6.3105	15.3151	0	0.520548	7.63699	0	4.79613	0.328767	18	0.208219	8.68493	0	21.5507	12.743	0	3.33562	0.0313112
2744	Eggs	8.52642	34.8356	16.1605	14.411	27.1233	37.5577	27.0959	38.7032	11.9726	1.10959	38.0822	33.5274	25.0411	32.9605	27.4795	23.8356	24.5534	32.8767	33.1507	35.2356	30.3879	35.5068	36.7123	37.4325
2745	Honey	0.205479	2.38356	0.55773	0.0547945	0.547945	0.95499	0.739726	2.3379	0.164384	0.164384	0.410959	0.958904	0.164384	0.672039	7.42466	0.383562	0.556164	1.06849	0.410959	1.6411	2.89096	3.0411	0.989726	1.40509
2761	Freshwater Fish	2.60665	6.04795	1.36986	0	1.67123	1.4775	15.9726	1.46119	6.10959	3.06849	0.849315	3.55479	4.41096	1.83884	2.9863	0.671233	2.78904	7.86301	1.15068	4.07945	3.5189	5.06849	2.2637	4.7593
2762	Demersal Fish	7.79256	22.4178	9.93933	0	3.31507	9.90802	11.2055	14.4658	123.205	1.20548	16.0274	18.0548	31.726	12.4319	23.1507	79.7945	50.0493	24.6849	39.9863	31.3014	5.69315	1.64384	32.7432	24.4149
2763	Pelagic Fish	4.11155	11.3699	27.1448	0	0.739726	29.5499	43.0959	13.6804	16.7671	2.05479	1.31507	11.0205	61.726	9.78082	16.8219	27.9863	26.0521	15.4521	12.7397	18.5452	7.48274	16.9589	5.4726	9.182
2764	Marine Fish, Other	0.726027	0.589041	0.309198	4.73973	0.219178	1.85127	4.10959	0.109589	15.3151	0.150685	0	6.34932	11.1507	0.107977	6.49315	1.19178	0.827397	0.136986	8.80822	4.19726	5.01589	0.684932	0.150685	0.559687
2765	Crustaceans	1.80039	4.30822	1.90215	0.712329	0.0547945	9.08806	1.89041	0.474886	3.56164	0.383562	0.767123	4.29452	3.06849	1.78082	3.47945	2.46575	3.35616	0.273973	2.75342	9.2137	2.64219	2.93151	4.32877	8.9002
2766	Cephalopods	0.0195695	0.0616438	0.0802348	0	1.12329	0.0547945	0	0	0	0	0	7.76027	13.9726	0.00483481	0.0273973	0	25.7205	1.15068	5.05479	0	0	0.410959	0.0684932	0.454012
2767	Molluscs, Other	0.0900196	7.4589	4.16047	0	0.0547945	5.42074	0.0547945	0.127854	0	0	0.493151	7.60274	12.7945	8.24013	4.41096	0	23.2027	0.191781	10.6575	4.70685	1.23726	0.0273973	1.82877	10.9159
2768	Meat, Aquatic Mammals	NA	0	0	NA	NA	NA	NA	NA	NA	NA	NA	NA	NA	NA	NA	NA	NA	NA	NA	NA	NA	NA	NA	NA
2769	Aquatic Animals, Others	0.00782779	0	1.51468	0	0	0.035225	0	0.0365297	0	0	0	0	0.684932	0	0.712329	0	3.03014	0.0547945	0	0	0	0	0	0.0117417
2775	Aquatic Plants	0	0	0	0	0	0	0	0	0	0	0	0	3.34247	0	0	0	34.8137	0	0	0	0	0	0	0
2781	Fish, Body Oil	0	0	0.00391389	0	0	1.79061	0	0	0	0	0	0	0.821918	1.97744	0	0	0	0	0	0.00273973	0	0	0	0
2782	Fish, Liver Oil	0	0	0	0	0	0	0	0.0547945	0	0	0.191781	0.0273973	0.219178	0	0	0	0	0	0	0	0.22137	0	0	0
2805	Rice (Milled Equivalent)	106.716	7.80822	21.0626	72.8493	2.38356	5.69667	8.19178	4.3105	4.71233	185.055	1.9726	14.0137	308.986	8.10959	13.589	4.72603	273.923	6	14.3014	7.76438	6.88767	3.69863	5.57877	18.1566
2848	Milk - Excluding Butter	186.229	602.274	268.012	230.027	444.027	571.266	871.589	479.068	1058.99	91.1507	778.027	705.007	68.1918	909.869	430.329	696.466	56.3616	355.479	332.37	1017.05	853.269	425.178	626.596	703.429
2905	Cereals - Excluding Beer	264.751	242.151	383.155	249.425	270.603	238.953	249.315	266.292	246.849	404.562	411.534	436.966	432.219	230.68	266.356	277.301	468.91	419.123	300.904	229.115	294.181	490.438	249.764	295.104
2907	Starchy Roots	303.738	224.253	153.84	35.5616	192.274	210.425	196.301	323.37	214.274	41.6986	381.699	115.315	202.301	247.019	239.068	272.616	41.0548	339.918	301.89	204.6	149.288	364.384	287.168	160.564
2908	Sugar Crops	7.58121	NA	NA	NA	NA	0	NA	1.58904	NA	18.9452	NA	NA	NA	NA	0	0.0273973	0.00273973	0	NA	0	NA	NA	NA	NA
2909	Sugar & Sweeteners	112.63	127.473	110.104	122.63	122.932	130.07	101.671	99.9817	163.315	45.3836	146.137	81.6233	49.3973	134.18	143.507	126.164	87.6247	99.3425	77.4658	122.655	135.18	143.836	117.202	172.838
2911	Pulses	63.045	4.84247	10.0078	27.863	7.20548	1.77691	2.87671	3.33333	3.83562	43.1918	4.35616	13.4315	10.7945	5.97421	8	5.49315	6.53699	4.05479	21.6575	2.53973	2.93699	11.6712	8.9589	9.39726
2912	Treenuts	1.22896	5.79452	0.598826	0.0547945	4	5.69276	1.58904	5.61644	0.60274	1.26027	1.89041	14.3562	0.876712	3.78243	2.79452	4.38356	5.94521	0.684932	13.8082	7.81644	18.091	3.0411	2.47603	6.55186
2913	Oilcrops	17.6712	15.4658	1.53229	3.80822	3.50685	5.36791	1.58904	6.07306	2.65753	14.1096	2.35616	8.15068	24.9041	5.73731	14.5205	2.42466	25.3507	0.630137	5.69863	4.26575	1.9189	0	8.19521	14.0587
2914	Vegetable Oils	13.9335	33.6644	24.002	15.3973	23.0137	34.8767	19.9726	30.5479	25.3973	10.8904	8.27397	70.5753	10.3014	49.0894	20.9589	27.6164	25.7699	19.7534	43.6849	41.9753	42.1184	26.3562	33.2568	65.3033
2918	Vegetables	68.7554	264.952	277.055	48.3288	146.849	177.845	110.384	147.9	25.9452	112.863	109.123	483.459	265.178	217.976	545.479	125.534	559.189	210.74	402.945	135.871	229.266	244.11	220.682	311.628
2919	Fruits - Excluding Wine	229.268	290.932	133.963	232.438	161.014	171.493	224.603	294.886	113.479	71.863	108.959	345.616	81.4795	223.858	317.918	199.753	160.115	91.4247	185.192	221.214	400.375	104.603	166.414	319.346
2922	Stimulants	17.3307	18.1575	6.75147	4.49315	5.20548	37.7886	36.9041	17.4064	31.4521	1.12329	13.9178	15.9589	3.28767	21.0475	10.5479	28.5753	4.30411	7.80822	8.53425	36.1863	21.2329	0.767123	18.4726	19.7926
2923	Spices	0.125245	0.664384	0.138943	0.136986	0.767123	0.978474	0.657534	0.785388	1.36986	3.32877	0.30137	0.328767	0.164384	0.912168	0.849315	0.465753	1.06301	0.109589	0.986301	0.887671	1.07726	0.0547945	0.763699	1.76908
2924	Alcoholic Beverages	37.2818	289.911	122.685	28.9041	260.301	409.143	193.096	376.073	42.137	1.16438	171.425	239.116	81.1507	173.471	299.562	79.9041	42.1402	83.1781	249.151	180.216	350.959	88.2192	345.61	296.74
2928	Miscellaneous	0.203523	1.08219	0.00391389	0.493151	NA	1.89041	0	0.0456621	1.31507	0.0273973	NA	0.219178	NA	NA	NA	0.0273973	NA	0.410959	NA	0	0.0383562	0	0	NA
2943	Meat	79.5538	267.596	114.043	63.9452	98.2466	212.853	157.425	198.073	230.384	10	156.384	232.596	20.9041	158.477	245.616	101.288	88.7562	145.507	119.425	166.307	200.948	163.205	191.805	312.646
2945	Offals	3.89237	4.36986	8.50685	5.9726	4.30137	7.17221	12.7397	11.4338	30.3288	1.42466	31.0685	10.2534	1.53425	12.0242	17.3151	7.79452	6.1863	14.3288	8.65753	7.00822	14.4986	3.75342	12.9521	3.60078
2946	Animal fats	7.14286	46.7603	4.591	10.411	12.1644	64.9511	51.726	53.6986	38	2.49315	50.4658	27.8836	3.28767	36.6334	41.5342	40.0685	6.93973	26.9863	5.32877	46.8932	41.3995	21.8082	38.613	15.2524
2960	Fish, Seafood	17.1546	52.2534	44.908	5.45205	7.15068	57.3483	76.3288	30.3196	164.959	6.84932	19.4521	58.637	138.877	34.1853	57.3425	112.137	132	49.7534	81.1507	72.0438	25.5836	27.726	46.8493	59.1977
2961	Aquatic Products, Other	0.00782779	0	1.51468	0	0	0.035225	0	0.0365297	0	0	0	0	4.0274	0	0.712329	0	37.8466	0.0547945	0	0	0	0	0	0.0117417
